# Supplementary material for: Immunomodulatory effect of extracellular vesicles from Entamoeba histolytica trophozoites: Regulation of NETs and respiratory burst during confrontation with human neutrophils
Source: Front Cell Infect Microbiol. 2022 Oct 28;12:1018314. doi: 10.3389/fcimb.2022.1018314 (PMC9650183; doi:10.3389/fcimb.2022.1018314)
Supplement: Supplementary file 1 [file DataSheet_1.zip]

Archive with 1 entries (1 files):
- Supplementary Tables 1 to 4.docx
